# Supplementary material for: Physiological consequences of Aldolase C deficiency during lactation
Source: PLoS One. 2024 Dec 12;19(12):e0315719. doi: 10.1371/journal.pone.0315719 (PMC11637398; doi:10.1371/journal.pone.0315719)
Supplement: S1 Dataset — (XLSX) [file pone.0315719.s001.xlsx]

## Sheet: Homozygous cross data
Mouse litter	Genotype	Wean date		Weaning weight
			Figure	1C
1	WT	2021-11-15		11.26
3	WT	2021-11-24		10.9667
4	WT	2021-11-24		11.2667
6	WT	2021-12-07		11.26
8	WT	2021-12-16		11.1333
2	KO	2021-11-16		8.8
5	KO	2021-11-28		9.86667
7	KO	2021-12-07		9.84
9	KO	2021-12-16		9.9
10	KO	2021-12-16		9.4
									ZZ

## Sheet: KO x WT crosses
DAM #	Genotype	Notes	Litter DOB	L3 date	L10 date	L14 Sac Date		L3 Avg Pup weight (g)	L10 Avg Pup weight (g)	L14 Avg Pup weight (g)	DAM L14 weight	Litter size	DAM Liver weight (g)	DAM Mammary weight (g)	L3 Milk Glucose (mg/dL)	L10 Milk Glucose (mg/dL)	delta Milk glucose (mg/dL)	L3 Milk Galactose (mg/dL)	L10 Milk Galactose (mg/dL)	delta Milk galactose (mg/dL)	L3 Milk Lactose (mg/dL)	L10 Milk Lactose (mg/dL)	delta Milk Lactose (mg/dL)	L3 Milk Triglycerides (mg/dL)	L10 Milk Triglycerides (mg/dL)	delta Milk Triglycerides (mg/dL)	L3 Milk Cholesterol(mg/dL)	L10 Milk Cholesterol(mg/dL)		L3 MilkProtein(mg/mL)	L10 MilkProtein(mg/mL)	delta MilkProtein(mg/mL)	Dam plasma Triglycerides (mg/dL)	Dam plasma cholesterol (mg/dL)	Dam plasma Glucose (mg/dL)	Dam liver cholesterol (mg/g)	Dam liver triglycerides (mg/g)	Hmgcr Dam liver expression	Hmgcs1 Dam liver expression	Mvk Dam liver expression	Acss2 Dam liver expression	Fasn Dam liver expression	Acc1 Dam liver expression	Aldoa Dam liver expression	Aldob Dam liver expression	Aldoc Dam liver expression
							Figure	1E	1E	1E	2A	2B	2C	2C	3A	3A	3B	3C	3C	3D	3E	3E	3F	4A	4A	4B	4C	4C	4D	4E	4E	4F	6A	6B	6C	7A	7B	7C	7C	7C	7C	7C	7C	7C	7C	7C
646011	+/+	n/a	2021-09-19	2021-09-22	2021-09-29	2021-10-03		2.075	5.0125	6.4375	28.5	8	2.02	0.773	76.0606	53.7273	-22.3333	116.912	245.653	128.741	1255.25	2218.61	963.355	14014	9182	-4832	153.81	256.667	102.857	64.6946	73.1112	8.41653	50.8667	107.082	192.694	2.29444	7.79333	1.30639	0.513149	0.52209	0.833836	0.717236	1.21956	1.06585	0.852374	0.847299
648867	+/+	n/a	2021-10-08	2021-10-11	2021-10-18	2021-10-22		2.2	5.125	5.78	26	8	1.67	0.56	96.7273	53.3939	-43.3333	165.071	246.815	81.7435	1344.52	1950.78	606.26	16069	8884	-7185	230.952	275.238	44.2857	68.3406	83.7457	15.405	46.9667	110.344	176.36	1.61508	9.69778	0.796587	0.985205	0.882812	0.90451	0.679404	0.846545	0.869475	1.03003	1.07714
650204	+/+	n/a	2021-09-22	2021-09-25	2021-10-02	2021-10-06		2.22	4.96	5.925	29	5	2.45	0.905	126.727	123.394	-3.33333	155.566	227.065	71.4991	1296.78	1878.56	581.785	12329	14191	1862	195.238	380.238	185	57.6659	74.7806	17.1146	53	82.6293	183.827	2.34048	20.4989	0.725745	0.553234	0.531875	0.591705	0.791604	1.16549	0.862809	1.00303	0.727963
657984	+/+	n/a	2021-11-09	2021-11-12	2021-11-19	2021-11-23		1.91667	4.7667	5.98333	27.8	6	1.91	0.635	47.7273	79.7273	32	116.067	249.138	133.071	1221.35	2209.58	988.231	8519	9924	1405	145.238	359.524	214.286	80.341	91.4984	11.1574	61.4333	122.867	196.494	2.24365	10.8633	0.886841	0.586826	0.579322	0.655617	0.782541	1.01946	0.898808	1.10777	0.668215
657997	+/+	n/a	2021-11-28	2021-12-01	2021-12-08	2021-12-12		2.45	5.25	6.31667	27	6	2.109	0.612	103.727	113.394	9.66667	142.153	226.854	84.7006	1382.64	1846.46	463.823	15241	18302	3061	307.381	655.952	348.571	82.0452	88.7978	6.75261	48.5	75.534	128.138	2.05635	9.00556	1.10104	1.35047	2.56029	1.92247	2.62234	1.54592	1.87125	1.42376	1.79459
660741	+/+	n/a	2021-12-23	2021-12-26	2021-01-02	2021-01-06		1.97	5.18	5.85556	32.2	10	2.269	0.862	55.7273	123.727	68	124.199	325.601	201.402	1145.51	2609.81	1464.29	8898	14295	5397	148.095	546.667	398.571	59.8272	77.7793	17.9521	74.6333	73.4864	169.194	1.90714	15.3667	0.756156	0.941519	1.07311	0.843674	0.594114	0.56506	0.955837	0.965763	1.03449
666800	+/+	n/a	2021-12-28	2021-12-31	2022-01-07	2022-01-11		2.06667	4.6889	5.56	28.1	9	2.189	0.767	89.3939	117.061	27.6667	100.226	230.234	130.008	962.553	1827.61	865.054	13820	15641	1821	329.524	498.81	169.286	70.9426	86.8815	15.9389	53.3667	125.534	147.538	2.12857	10.8478	1.16622	1.53891	0.950314	0.966186	0.7552	0.719898	0.787019	0.837028	0.911317
672400	+/+	n/a	2022-01-14	2022-01-17	2022-01-27	2022-01-31		2.13333	5.3667	6.43333	27.8	9	2.313	0.71	68.3939	112.394	44	107.513	252.518	145.005	913.201	1878.76	965.562	12772	13143	371	239.524	305.952	66.4286	74.7056	88.7978	14.0922	54.2333	128.344	156.427	1.98175	8.52778	0.880254	0.992331	0.652791	0.759028	0.536005	0.739243	0.804371	0.768432	0.654042
672435	+/+	n/a	2022-01-13	2022-01-16	2022-01-26	2022-01-30		1.995	5.1556	6.07857	29.6	10	2.336	0.926	76.0606	173.061	97	90.1924	277.548	187.355	952.722	2149.39	1196.67	14997	18003	3006	298.81	561.667	262.857	85.5028	82.9448	-2.55805	54.3667	128.105	198.883	1.97302	6.56444	1.38077	1.53835	1.2474	1.52298	1.52155	1.17881	0.884582	1.01182	1.28494
646009	-/-	n/a	2021-10-01	2021-10-04	2021-10-11	2021-10-15		1.85	4	6.86667	28.8	2	2.38	0.693	107.061	71.0606	-36	261.6	342.182	80.5817	1200.28	1204.49	4.21292	9277	6893	-2384	270.952	277.381	6.42857	66.4774	89.8546	23.3772	81.8667	104.701	284.249	1.70397	12.1156	1.00685	1.00621	0.904005	0.859075	1.03246	0.851335	0.772672	0.718864	0.00581951
646012	-/-	n/a	2021-09-30	2021-10-03	2021-10-10	2021-10-14		1.95	5.4667	4.8	25	6	1.658	0.371	92.7273	91.0606	-1.66667	169.929	309.654	139.724	987.83	1678.75	690.919	16614	12334	-4280	200.952	268.81	67.8571	61.5862	90.085	28.4988	71.0333	127.344	145.205	1.68254	11.27	1.9879	1.40628	0.788205	1.08749	1.40595	1.74961	0.810577	0.756067	0.0068018
648868	-/-	n/a	2021-10-25	2021-10-28	2021-11-04	2021-11-08		1.4	4.5	4.8	24.9	3	1.478	0.577	63.0606	60.7273	-2.33333	318.103	308.175	-9.9275	1563.8	1335.7	-228.1	9508	7280	-2228	150.952	194.524	43.5714	52.1439	71.4088	19.2649	53.1333	110.748	209.616	3.2873	37.5933	0.881525	0.362075	0.527449	0.503008	0.537889	0.837237	0.972556	1.24306	0.00157949
657983	-/-	n/a	2021-12-08	2021-12-11	2021-12-18	2021-12-22		1.7625	4.075	5.8	25.4	8	1.64	0.576	135.061	218.394	83.3333	237.943	293.601	55.6574	632.942	1313.03	680.086	19914	17014	-2900	186.667	332.381	145.714	67.0863	75.5431	8.45676	35.3667	144.915	159.694	2.68333	18.4122	1.50007	0.869223	0.852936	1.03153	1.05713	1.71001	0.884925	1.00092	0.00147669
657999	-/-	n/a	2021-12-16	2021-12-19	2021-12-26	2021-12-30		1.82	4.38	4.6875	27.1	10	2.085	0.554	176.727	75.0606	-101.667	198.761	366.578	167.817	1125.85	1886.59	760.734	15749	7816	-7933	315.238	196.667	-118.571	74.0053	73.5409	-0.464436	45.4	114.986	149.716	2.16508	22.5267	2.80378	2.10266	1.28859	1.40082	1.44643	1.52508	0.87983	0.946881	0.0180958
658000	-/-	n/a	2021-12-14	2021-12-17	2021-12-24	2021-12-28		2.025	4.3188	5.6	26.1	8	1.751	0.736	147.727	119.394	-28.3333	108.991	332.043	223.052	541.862	1144.31	602.448	16567	10038	-6529	250.952	270.952	20	76.9784	87.207	10.2286	38.7	120.129	150.183	2.09365	11.5667	2.74193	0.780674	1.1153	0.927604	1.01946	1.06318	0.973081	1.00544	0.00352581
660283	-/-	Excluded from delta calculations and lipidomics due to missing L10 sample	2021-11-16	2021-11-19	Fell on thanksgiving, no data	2021-11-30		1.875	no data	5.06	31.8	4	2.423	0.929	89.0606	no data	no data	213.653	no data	no data	1234.79	no data	no data	10389	no data	no data	226.667	no data	no data	58.7978	no data	no data	59.7	138.391	193.427	2.21667	22.1756	0.763077	0.480665	0.718723	1.06551	1.02984	0.9243	0.876058	1.15968	0.00271638

## Sheet: Virgin vs Lact qPCR
Mouse #	Genotype	Group		Mammary Aldoa	Mammary Aldob	Mammary Aldoc	Liver Aldoa	Liver Aldob	Liver Aldoc
			Figure	1A	1A	1A	1B	1B	1B
435364	WT	Virgin		0.515528	0.198527	0.595463	1.11935	1.03318	1.04408
434974	WT	Virgin		0.921271	0.885568	1.21924	1.1152	0.870826	1.03581
434975	WT	Virgin		1.04724	0.460038	0.832597	0.847737	1.0049	0.943243
434979	WT	Virgin		1.51596	2.45587	1.35271	0.917722	1.09109	0.976864
435363	KO	Virgin		0.675684	0.581058	0.00108898	1.1278	1.1648	0.00336494
434976	KO	Virgin		0.570923	0.367855	0.000383517	1.00315	1.20814	0.00319273
434977	KO	Virgin		1.29493	1.04779	0.0085965	1.20736	1.19296	0.00467652
12A	KO	Virgin		1.03071	1.02665	0.000464728	1.05011	1.20119	0.000658529
427055	WT	L14		0.207658	0.0559825	22.1293	0.609307	0.934438	1.72894
71A	WT	L14		0.364474	0.0888585	23.373	0.716328	1.22309	1.82464
72A	WT	L14		0.180166	12.498	20.4039	0.615874	1.03148	1.59686
82A	WT	L14		0.197574	0.0688548	21.3136	0.824037	1.29405	1.24206
427057	KO	L14		0.222683	0.119918	0.00118395	0.792026	1.75346	0.00471658
3A	KO	L14		0.338843	0.0663349	0.000547112	0.499299	0.851626	0.00184241
7A	KO	L14		0.185236	0.0556259	0.00200538	0.76331	1.12575	0.0022767
8A	KO	L14		0.234058	0.137136	0.000143284	0.81003	1.15889	0.00198879
					removed from data due to being a significant outlier (p<0.01 by Grubbs test)

## Sheet: Plasma FPLC data (fig 6D)
Fraction	Aldoc WT	Aldoc KO
1	0.0508333	0.166667
2	-0.0041667	0.0116667
3	-0.0041667	-0.0783333
4	-0.0141667	0.0116667
5	-0.0341667	-0.0833333
6	0.00583333	-0.0283333
7	0.255833	0.896667
8	0.680833	1.13167
9	0.270833	0.236667
10	0.0458333	0.0216667
11	0.0458333	0.0816667
12	0.150833	0.251667
13	0.150833	0.156667
14	0.145833	0.191667
15	0.160833	0.151667
16	0.285833	0.236667
17	0.415833	0.291667
18	0.855833	0.811667
19	1.32583	1.35667
20	1.82083	2.10667
21	2.32083	2.83667
22	2.56083	3.55667
23	2.81083	4.59167
24	3.40583	5.02167
25	3.38583	5.30167
26	3.50083	5.48667
27	3.43583	5.02667
28	3.74583	4.88167
29	4.04583	5.04167
30	4.75083	5.95167
31	5.34083	6.67667
32	6.85083	7.57667
33	8.47083	9.41167
34	10.8608	11.4417
35	12.8908	14.0067
36	12.1858	13.7967
37	8.08583	9.27667
38	4.03583	4.76167
39	1.66083	1.74167
40	0.810833	0.731667
41	0.440833	0.416667
42	0.435833	0.406667
43	0.405833	0.361667
44	0.460833	0.436667
45	0.355833	0.391667
46	0.455833	0.686667
47	0.595833	0.921667
48	0.550833	0.801667

## Sheet: TG Lipidomics data (fig 5)
Mouse	Day	TG 58:1	TG 56:3	TG 56:2	TG 56:1	TG 54:3	TG 54:2	TG 54:1	TG 54:1	TG 52:4	TG 51:2	TG 50:3	TG 50:2	TG 49:1	TG 48:3	TG 48:2	TG 48:1	TG 48:0	TG 46:1	TG 44:2	TG 44:1	TG 44:0	TG 42:2	TG 42:1	TG 42:0	TG 40:2	TG 40:1	TG 40:0	TG 38:1	TG 38:0	TG 36:1	TG 36:0	TG 36:0	TG 34:0	TG 18:2_18:2_18:1	TG 18:2_18:2_18:1	TG 18:2_18:1_24:1	TG 18:2_18:1_18:1	TG 18:1_18:1_24:1	TG 18:1_18:1_20:1	TG 16:1_18:2_18:2	TG 16:1_16:1_18:2	TG 16:0_18:2_18:1	TG 16:0_18:1_24:1	TG 16:0_18:1_24:1	TG 16:0_18:1_18:1	TG 16:0_18:1_18:0	TG 16:0_16:0_18:1	TG 14:0_16:0_16:0
646011	L3	-0.364062	0.555209	0.288729	-0.128906	0.226831	0.0861156	-0.529066	0.434436	0.212748	0.233096	0.22367	0.208944	0.139228	0.209878	0.220104	0.202733	-1.41563	0.239868	0.172668	0.216046	-0.125266	0.187495	0.210141	0.0507683	0.190682	0.330994	0.0755538	0.557746	0.0341895	0.231334	0.485691	-0.0174483	0.708322	0.275357	0.392693	0.345745	0.240364	0.397835	0.350425	0.27223	0.210506	0.235732	0.669335	0.148878	0.313323	-0.126904	0.113208	-0.705285
648867	L3	-0.851103	0.251668	-0.0356703	-1.0651	0.00374827	-0.101028	-0.903172	0.0551489	0.163029	0.106397	0.0727844	-0.0200467	-0.0083605	0.132978	0.0703334	-0.00729477	-2.85162	0.0950694	0.12596	0.10409	-0.236612	0.205257	0.135566	0.0969903	0.222478	0.298662	0.187213	0.0181767	0.24902	0.26909	0.284268	0.260283	0.448822	0.299334	0.0699409	0.124382	0.0339228	0.0117731	0.19368	0.198598	0.145822	0.0824179	0.245198	-0.218483	-0.00590183	-0.458019	-0.162946	-1.35129
650204	L3	0.914787	0.210968	0.443253	0.626911	0.105712	0.149243	0.269659	0.374491	0.173598	0.130176	0.128701	0.174956	0.0832471	0.05412	0.0828161	0.124732	0.876041	0.0172557	-0.062921	-0.0359657	0.0526296	-0.115139	-0.1284	-0.185954	-0.149543	-0.073879	-0.344091	-0.464441	-0.408294	-0.279784	-0.101651	-0.474336	-0.0656781	0.373522	0.197896	0.27168	0.107869	0.323843	0.25316	0.153845	0.11972	0.171778	0.295301	0.368023	0.18561	0.436021	0.311872	0.438249
657984	L3	-0.197299	0.470882	0.434192	-0.195053	0.730059	0.486501	-0.0474006	0.0519228	0.749843	0.882232	0.402661	0.324693	0.728672	0.338512	0.138859	-0.108591	-1.7587	-0.155957	0.0515224	-0.122168	-0.705664	-0.0971279	-0.271077	-0.565973	-0.0168221	-0.188553	-0.594956	-0.48973	-0.558448	-0.346859	-0.245441	-0.513364	-0.272792	0.948972	0.415249	0.65628	0.750821	0.490553	0.672213	0.681475	0.444771	0.640692	0.555707	0.0922207	0.573591	0.323794	0.195265	-1.11124
657997	L3	0.791228	0.355407	0.961612	0.731282	-0.0304377	0.650585	1.31224	0.676014	-0.0645967	0.0531037	0.363357	0.418713	0.560524	0.394281	0.485099	0.617369	1.21561	0.598698	0.565971	0.585409	0.851461	0.552771	0.627164	0.76189	0.477351	0.176056	0.740687	0.752487	0.685174	0.393685	0.448942	0.621932	-0.673238	-1.06014	0.396149	0.208882	-0.0960148	-0.282506	-0.297109	0.00543592	0.350231	0.0405681	0.444678	1.13596	0.0403971	0.924099	0.521507	1.08172
660741	L3	-0.760359	-0.0622999	-0.636198	-0.125805	0.104177	-0.0990824	-0.743912	-0.259576	0.260833	0.0935219	0.15474	0.0923155	-0.0686398	0.152214	0.0855615	-0.0553376	-0.25164	-0.039441	0.142306	-0.0176806	-0.0622131	0.110573	-0.00450603	-0.0470674	0.141161	0.144467	-0.0225586	-0.103284	0.0136886	0.0839141	-0.129823	0.0533646	-0.0320391	0.312779	-0.0479934	-0.174318	0.212458	-0.251513	-0.0643999	0.267527	0.181299	0.191999	-0.482267	-0.399488	0.0959745	-0.347252	0.000158594	-0.146303
666800	L3	0.206815	-0.673552	-0.552744	-0.156993	-0.360613	-0.492738	-0.0342668	-0.512847	-0.390584	-0.532046	-0.390595	-0.389353	-0.492147	-0.314687	-0.322279	-0.306083	0.204206	-0.266571	-0.222372	-0.2164	0.0086764	-0.181523	-0.19125	-0.0771539	-0.179019	-0.560063	-0.0681484	-0.309328	-0.0819131	-0.184763	-0.360074	-0.0581181	-0.293547	-0.436806	-0.547662	-0.542561	-0.391095	0.141303	-0.26732	-0.47204	-0.362338	-0.402277	-0.923717	-0.387245	-0.384191	-0.587956	-0.342554	0.1786
672400	L3	-0.784376	-1.37861	-3.62275	-0.247732	-1.21912	-0.818421	-0.344499	-0.960405	-1.46907	-1.38021	-1.06507	-0.890131	-1.37428	-1.18001	-0.911702	-0.631784	0.100367	-0.755953	-1.05998	-0.824962	-0.461989	-1.08382	-0.84456	-0.67754	-1.15018	-0.779867	-0.792786	-0.702684	-0.895077	-0.865723	-0.869186	-0.921428	-0.683287	-2.07883	-1.04594	-1.12585	-1.14701	-1.25489	-1.44633	-1.44233	-1.28488	-1.13198	-1.39793	-1.80417	-0.959694	-0.488178	-0.718583	-0.0944808
672435	L3	-0.225065	-0.867805	-0.437827	-0.194262	-0.268774	-0.484137	-0.406223	-0.66928	-0.658415	-0.665991	-0.464147	-0.375612	-0.593141	-0.371009	-0.26368	-0.175091	-0.0449204	-0.103768	-0.205731	-0.0649741	0.124296	-0.0739558	0.038427	0.141835	-0.0392375	0.24944	0.228059	0.0585125	0.327828	0.273604	0.00124613	0.410128	0.231662	-0.652982	-0.503886	-0.579564	-0.461668	-0.262693	-0.272269	-0.662003	-0.531269	-0.526233	-0.87861	-0.580962	-0.3989	-0.535447	-0.309328	0.122159
646009	L3	-0.229778	0.557623	-0.706979	-0.753974	-0.728364	-0.893762	-0.580881	0.516178	0.352822	0.179537	0.165962	0.0417871	0.357214	-0.00340454	-0.108513	-0.251513	-1.17863	-0.439616	-0.141394	-0.534581	-0.574463	-0.235955	-0.595292	-0.596491	-0.345627	-0.590665	-0.721627	-0.476644	-0.752934	-0.695292	-0.437164	-0.869715	-0.170324	0.238197	0.0427819	-0.0771814	-0.261485	-0.13747	-0.431711	0.18173	0.389581	0.00322282	0.149149	-0.311782	-0.427013	-0.153234	-0.120483	-0.795259
646012	L3	-0.44532	0.365444	-0.213062	-0.406609	-0.458592	-0.361074	-0.745916	0.596884	0.199745	-0.0446967	0.218111	0.244094	0.221858	0.0932638	0.169715	0.235163	-2.31879	0.094189	0.111117	-0.0054829	-0.201352	-0.0161339	-0.0857166	0.0090536	-0.0667712	-0.0805354	-0.0804307	0.157035	-0.14288	-0.186478	0.356452	-0.241871	0.477425	-0.0757232	-0.222857	-0.0416684	-0.294791	0.00606388	-0.16336	-0.176934	0.269597	0.0532841	0.207369	-0.205899	-0.164433	-0.338639	0.225158	-1.06281
648868	L3	0.990744	0.731734	-0.164831	0.926307	-0.10532	-0.54762	-0.280007	0.567392	0.724317	0.33676	0.354587	0.300938	0.414016	-0.129342	-0.21241	-0.249526	0.541664	-0.688975	-0.620956	-0.907818	-0.87171	-0.990763	-1.19339	-1.24485	-1.08225	-1.83217	-1.68876	-1.13938	-1.89323	-1.46563	-1.28927	-2.17089	-2.52892	0.736076	0.412095	-0.0829377	0.22332	0.392185	0.0133735	0.886076	0.380366	0.462368	0.297455	0.0482437	0.0967059	-0.706349	0.264954	-0.340781
657983	L3	-0.540783	0.101753	-0.183752	-1.11721	-0.0526737	-0.234846	-0.940649	0.0904956	0.183659	0.032138	0.214165	0.155917	0.062806	0.256443	0.230631	0.161774	-1.88776	0.234767	0.289921	0.260913	-0.0775373	0.347118	0.262457	0.227991	0.329285	0.42675	0.320471	0.162812	0.404561	0.243936	0.263402	0.442695	0.434147	0.147932	0.0569337	-0.138626	0.0322286	0.00422721	0.0444424	0.178598	0.24662	0.111978	-0.0918734	-0.241339	0.0589858	-0.38425	0.0462618	-0.888412
657999	L3	0.921306	0.095315	-0.205789	0.339331	0.280421	0.165744	0.375045	0.258623	-0.100036	-0.24554	-0.0802774	0.062742	-0.097829	-0.186045	-0.0905547	0.0438387	0.729092	-0.0771379	-0.264585	-0.110157	0.0774917	-0.344624	-0.220369	-0.118697	-0.449287	-0.194771	-0.312945	0.0186245	-0.394219	-0.344884	0.101467	-0.516022	0.308062	-0.186517	0.425855	0.0834709	0.196622	0.388165	0.228284	-0.117723	-0.231277	0.0549502	0.258078	0.378388	0.205004	0.799805	0.152203	0.473658
658000	L3	0.182446	-0.220035	-0.216356	0.0806636	-0.140564	-0.245504	0.144991	-0.330081	-0.0224575	-0.346049	-0.177405	-0.228295	-0.550913	-0.146137	-0.271424	-0.28028	0.259615	-0.284502	-0.149717	-0.207655	-0.0843302	-0.108113	-0.232141	-0.17055	-0.119555	-0.0962164	-0.220839	-0.403144	-0.208795	-0.394074	-0.554468	-0.240618	-0.746552	0.189311	0.0386112	0.0342781	0.0509079	-0.0955709	-0.126408	-0.0665674	-0.0733241	-0.0746667	-0.597372	0.00665405	-0.207553	-0.521445	-0.237748	0.122605
646011	L10	-0.961336	-1.04108	-0.395837	-0.386265	-0.104338	0.021749	0.215844	-1.66724	-0.781466	-0.305534	-0.869641	-1.04467	-0.946968	-0.345747	-0.633903	-0.981725	-0.248274	-0.434751	0.294387	0.0167414	0.537154	0.799634	0.360023	0.846509	1.03823	0.821804	1.34749	0.874249	1.78592	0.536716	-0.234592	2.24523	0.0862809	-0.449244	-0.811243	-0.581359	-0.306994	-0.0645935	0.128614	-1.58977	-0.520924	-0.601473	-1.15392	-0.784163	-0.547548	-1.6025	-1.17174	0.254263
648867	L10	-1.28405	-0.742626	-1.38961	-0.186833	0.260407	0.714335	0.251684	-1.46737	-0.456246	0.0266149	-0.470966	-0.671347	-0.443506	-0.0207724	-0.36356	-0.767108	-0.290241	-0.259384	0.503208	0.173914	0.633061	0.960457	0.518436	0.970506	1.25956	0.910422	1.47555	1.0089	1.88945	0.616413	-0.436814	2.40345	-0.0189188	-0.27598	-0.491555	0.187268	0.122448	0.551464	0.739396	-1.41777	-0.195098	-0.179878	-0.589815	-0.286678	-0.0893691	0.00776729	-0.709609	0.319383
650204	L10	-0.018155	-0.913621	-0.227421	-0.196765	-0.318458	-0.271332	0.116254	-1.09041	-0.0776866	-0.30357	-0.0746723	-0.392962	-0.0463268	0.548744	0.221082	-0.202427	0.330333	0.306387	1.37466	0.762254	1.34785	1.88411	1.1129	1.71363	2.11197	1.19183	2.18934	1.59035	2.53024	1.15976	0.351123	2.9406	0.667539	-0.114996	-0.901878	-0.422377	-0.378455	-0.260201	0.078062	-0.530663	0.558349	-0.309899	-1.70356	-0.417692	-0.686071	0.231455	-0.604561	0.959439
657984	L10	0.335435	-0.40695	0.848529	0.385474	0.902758	1.01177	0.511433	-0.916067	0.114752	0.727038	-0.321369	-0.296373	0.0429298	-0.10997	-0.324793	-0.757879	-0.32798	-0.249564	0.341223	0.227012	0.373051	0.738705	0.498683	0.680921	1.02155	1.00011	1.14151	0.972004	1.64071	0.828433	-0.658186	2.13495	-0.164562	0.421001	-0.0166127	0.421941	0.635074	0.357283	1.13501	-0.669028	-0.245361	0.383522	0.0632454	0.416523	0.669627	0.505362	-0.457304	0.0849193
657997	L10	-0.45403	-1.3446	-0.700911	-0.547703	-0.461123	-0.505939	-0.268626	-1.84115	-0.956819	-0.624016	-1.06181	-1.07227	-0.874286	-0.622499	-0.716394	-0.844421	0.107104	-0.48192	0.213361	-0.0510639	0.78224	0.639013	0.207914	1.09536	0.726913	0.561673	1.49422	0.523194	1.81563	0.0127359	-0.881279	2.12055	-0.154859	-0.886291	-2.94854	-0.831965	-0.653251	-0.837705	-0.294237	-1.06064	-0.75215	-0.84025	-1.66071	-0.826106	-0.744282	-0.628983	-1.03101	0.589549
660741	L10	-0.405667	-0.983163	-0.0331838	-0.541385	0.171617	0.105159	-0.151632	-1.54312	-0.321258	-0.115417	-0.543239	-0.902265	-0.651569	0.169905	-0.300015	-0.844955	-0.521616	-0.149509	0.889306	0.490132	0.857706	1.48333	0.879362	1.40116	1.8462	1.42831	2.01346	1.56682	2.52819	1.15426	-0.464428	3.11106	0.147028	0.187168	-1.57104	-0.264236	0.0551028	-0.0889091	0.454666	-0.431839	-0.052781	-0.30392	-0.665806	-0.507477	-0.347277	-0.395808	-1.08878	0.261768
666800	L10	-0.117468	-0.753248	0.346568	-0.150314	0.306972	0.431741	0.193427	-1.10703	-0.0017416	0.0483343	-6.63121e-06	-0.218854	-0.121499	0.667371	0.329334	-0.0734508	0.140795	0.536633	1.40716	1.07138	1.18674	1.88569	1.38735	1.75648	2.11925	1.80226	2.37489	1.8302	2.79992	1.29294	0.0509525	3.26259	0.44876	0.183271	-1.85039	0.161071	0.0884931	-0.0530507	0.657465	-0.182079	0.463314	0.0251462	-0.336406	-0.195819	-0.0128141	0.120135	-0.440201	0.711584
672400	L10	-1.58882	-0.638206	0.281851	-1.25691	0.554636	0.511201	-0.840487	-1.1352	-0.099065	0.0618324	-0.0337456	-0.363899	-0.412215	0.652021	0.303235	-0.152795	-2.3305	0.603202	1.36125	1.16792	0.871313	1.97088	1.56356	1.88887	2.19737	2.06224	2.67733	2.09707	3.21534	1.63681	0.0805451	3.70345	0.521647	0.34661	-1.34785	0.332239	0.38152	0.105278	0.881396	-0.148399	0.364528	-0.00105101	-0.350564	-0.717047	0.0457885	-0.722732	-0.791594	-0.629384
672435	L10	-1.76719	-1.70271	-1.1347	-1.3693	-0.587698	-0.612813	-2.05418	-2.05309	-1.14509	-0.829778	-1.0055	-1.26364	-0.915136	-0.256747	-0.579994	-0.895676	-1.69478	-0.237726	0.546088	0.319898	0.397129	1.09863	0.686422	1.2428	1.35996	1.13057	1.96358	1.14246	2.44617	0.617786	-0.475446	2.93968	0.0376312	-0.792826	-2.64344	-1.02097	-0.762948	-1.21141	-0.375731	-1.16781	-0.573535	-1.01857	-1.51005	-1.53085	-1.00432	-1.43003	-1.48655	-0.565855
646009	L10	0.0851303	-1.05601	-0.904518	-0.0626931	-1.00744	-0.615656	-0.19912	-0.880989	-0.60699	-0.613431	-0.592949	-0.606454	-0.307012	-0.341267	-0.412051	-0.536399	0.411408	-0.388674	0.195302	-0.191224	0.405446	0.405515	-0.0717339	0.484166	0.401068	0.102017	0.643042	-0.0723026	0.765294	-0.162976	-0.518275	0.942501	-0.439455	-0.832014	-1.03217	-1.67995	-1.10462	-0.339915	-0.812443	-1.20305	-0.227577	-0.730611	-1.62467	-0.903022	-0.930527	-0.086347	-0.537681	0.439624
646012	L10	-0.840661	-1.82526	-1.36676	-1.06537	-1.2705	-1.07075	-1.03452	-1.84216	-1.51321	-1.45746	-1.41625	-1.49673	-1.34203	-0.852223	-1.04967	-1.2248	-0.444997	-0.740699	-0.0780574	-0.306667	0.282515	0.306129	-0.0811573	0.607159	0.446133	0.267083	0.998829	0.222453	1.3018	-0.242855	-0.92922	1.64394	-0.721383	-1.46775	-1.73068	-1.26641	-1.25743	-1.24558	-0.868708	-2.30967	-1.07324	-1.34783	-1.77014	-1.33755	-1.31325	-0.479408	-1.4067	0.0216154
648868	L10	-0.67397	-0.293761	0.210169	-1.36563	0.436663	0.401277	-0.0963643	-0.740923	0.324863	0.375798	0.198139	0.0891315	0.106416	0.389797	0.204329	-0.0260609	-1.03403	0.274498	0.625951	0.530978	0.331457	0.835129	0.669935	0.686358	0.932054	0.945457	0.958863	0.806493	1.17111	0.676579	-0.449456	1.42169	-0.17575	0.435025	0.0294766	-0.187766	0.399721	-0.154843	0.475419	0.176986	0.249514	0.360545	-0.327415	-0.180761	0.371091	0.010788	-0.0576738	-0.215949
657983	L10	-0.916863	-2.12214	-1.53931	-0.981998	-1.12405	-0.939994	-1.26232	-2.41985	-1.57785	-1.69172	-1.52187	-1.68594	-1.6254	-0.967875	-1.22955	-1.53787	-1.04896	-0.974612	-0.333019	-0.488209	-0.162494	0.158056	-0.163616	0.19709	0.417631	0.277582	0.691799	0.312322	1.15253	-0.158187	-1.33942	1.60731	-1.05818	-1.37026	-2.24649	-1.42187	-1.27805	-1.54364	-1.02246	-2.31066	-1.28172	-1.48788	-2.25269	-1.69177	-1.4014	-1.51225	-1.72215	-0.521785
657999	L10	-0.675481	-1.36749	-1.02758	-1.25933	-0.298896	-0.324154	-0.530544	-1.41061	-1.01129	-0.745974	-1.03975	-1.21745	-1.15475	-0.478721	-0.802614	-1.24615	-1.00329	-0.631152	0.232122	-0.0886701	0.174896	0.717542	0.306788	0.629557	0.994306	0.4361	1.21356	0.86667	1.64698	0.413439	-1.80888	2.14154	-1.37196	-0.748712	-2.80398	-1.35318	-0.526027	-1.01198	-0.184624	-1.18409	-0.761758	-0.84298	-2.49787	-1.10663	-0.779548	-1.6872	-1.38586	-0.289718
658000	L10	-0.81476	-1.2843	-0.676576	-0.931476	-0.555873	-0.513248	-0.613463	-1.2333	-0.529529	-0.902925	-0.526183	-0.764581	-0.979762	0.122369	-0.146481	-0.556111	-1.0615	0.0576304	0.984051	0.554134	0.734129	1.51314	0.879612	1.37016	1.73246	1.37474	1.98697	1.39602	2.46047	0.871722	-0.933208	2.9248	-0.45967	-0.558379	-3.01306	-0.935705	-0.726648	-0.852659	-0.41273	-0.745403	-0.0250537	-0.631141	-1.2347	-1.05335	-0.747797	-0.686987	-0.903459	-0.123189
[truncated: 3 more columns]
